# Supplementary material for: Assessing Trade-Offs and Optimal Ranges of Density for Life Expectancy and 12 Causes of Mortality in Metro Vancouver, Canada, 1990–2016
Source: Int J Environ Res Public Health. 2022 Mar 2;19(5):2900. doi: 10.3390/ijerph19052900 (PMC8910136; doi:10.3390/ijerph19052900)
Supplement: Supplementary file 1 [file ijerph-19-02900-s001.zip]

Archive with 1 entries (1 files):
- ijerph-1573183-SI.pdf
